# Supplementary material for: Digital Therapeutic for Hwa-Byung (Korean Culture-Related Anger Syndrome) Based on Acceptance and Commitment Therapy: A Pilot Feasibility Trial
Source: Healthcare (Basel). 2026 Jul 7;14(13):2027. doi: 10.3390/healthcare14132027 (PMC13362309; doi:10.3390/healthcare14132027)
Supplement: Supplementary file 1 [file healthcare-14-02027-s001.zip]

Archive with 1 entries (1 files):
- healthcare-4333770-supplementary.pdf
